# Supplementary material for: Associations Between Physical Activity, Body Dissatisfaction, and Mindful Eating in Turkish Adults
Source: Nutrients. 2026 Apr 20;18(8):1292. doi: 10.3390/nu18081292 (PMC13118447; doi:10.3390/nu18081292)
Supplement: Supplementary file 1 [file nutrients-18-01292-s001.zip]

Archive with 1 entries (1 files):
- nutrients-4181053-supplementary.pdf
